# Supplementary material for: GATAD2B is required for pre‐implantation embryonic development by regulating zygotic genome activation
Source: Cell Prolif. 2024 Apr 12;57(9):e13647. doi: 10.1111/cpr.13647 (PMC11503246; doi:10.1111/cpr.13647)
Supplement: Supplementary file 3 — Table S1. Antibody list used in this study. [file CPR-57-e13647-s001.xlsx]

## Sheet: Sheet1
Antibodies	Source	Identifier	Dilution
GATAD2B Antibody	Proteintech	25679-1-AP	IF 1:200; WB 1:1000
Rhodamine-Phalloidin	US EVERBRIGHT® INC	YP0063‐50T	IF 1:300
ProLong™ Gold Antifade Mountant with DAPI	Invitrogen™	P36931	N/A
OCT-4 (C-10) Antibody	Santa Cruz	sc-5279	IF 1:200
CDX2 Antibody	Cell Signaling Technology	3977	IF 1:200
gamma H2A.X (phosphor-S139)	Abcam	ab22551	IF 1:400
E-Cadherin (24E10) Rabbit mAb	Cell Signaling Technology	3195S	IF 1:200
MuERVL-Gag Polyclonal Antibody	EpiGentek	A-2801	IF 1:200
β-Actin Mouse Monoclonal Antibody	Beyotime	AF0003	WB 1:2000
Goat anti-Rabbit IgG (H+L) Cross-Adsorbed Secondary Antibody, Alexa Fluor™ 488	Thermo Fisher Scientific	A-11008	IF 1:1000
Donkey anti-Mouse IgG (H+L) Highly Cross-Adsorbed Secondary Antibody, Alexa Fluor™ 594	Thermo Fisher Scientific	A-21203	IF 1:1000
Histone H3K4ac	Abcam	ab176799	IF 1:1000
Histone H4K16ac	Abcam	ab109463	IF 1:1000
RNA polymerase II CTD repeat YSPTSPS (phospho S2)	Abcam	ab5095	IF 1:500
RNA polymerase II CTD repeat YSPTSPS (phospho S5)	Abcam	ab193467	IF 1:500
TDP-43 Antibody	Proteintech	12892-1-AP	IF 1:200
DPPA2 Antibody	Proteintech	12689-1-AP	IF 1:200
POLR2A Antibody	Affinity	DF6831	IF 1:200
