# Supplementary material for: GATAD2B is required for pre‐implantation embryonic development by regulating zygotic genome activation
Source: Cell Prolif. 2024 Apr 12;57(9):e13647. doi: 10.1111/cpr.13647 (PMC11503246; doi:10.1111/cpr.13647)
Supplement: Supplementary file 4 — Table S2. Primer list used in this study. [file CPR-57-e13647-s003.xlsx]

## Sheet: Sheet1
Gene symbol	Forward	Reverse
Cdh1	CAGGTCTCCTCATGGCTTTGC	CTTCCGAAAAGAAGGCTGTCC
Cdh3	CTGGAGCCGAGCCAAGTTC	GGAGTGCATCGCATCCTTCC
Cdh6	CAGCCCTACCCAACTTTCTCA	GAACGGCTCAGCTCATTCC
Ctnna1	AAGTCTGGAGATTAGGACTCTGG	ACGGCCTCTCTTTTTATTAGACG
Ctnnb1	ATGGAGCCGGACAGAAAAGC	CTTGCCACTCAGGGAAGGA
Prkca	GTTTACCCGGCCAACGACT	GGGCGATGAATTTGTGGTCTT
Btg4	TTCCAAGGGGCAGGCTTTTAG	ACCTCATAGGGATCGACCCATA
Pan2	TCCTGGACTGGCCGAATTTTC	AACTCAGAGTAGACACCTTCCAT
Cnot6l	AAAATCTCACTGGGCAGAGTTAG	TGCGAGCAAGGTTATTGTCATT
Obox1	GCCATGTGTTGTACGCAAGA	TCAGCTACTGCTAAGTAAGTGTGA
Obox5	GGCCCAATGGCTTCAAGAAAG	CATCCGCCTTACTTAGCTCG
Irf8	AGACCATGTTCCGTATCCCCT	CACAGCGTAACCTCGTCTTCC
Axin2	ATGAGTAGCGCCGTGTTAGTG	GGGCATAGGTTTGGTGGACT
Dux	TTGGGATGTAGATCCTGGTGGC	TGGGAAGGCTTGGACTCTCTGA
Eif1ad4	AGATGGTACTCACCAGGTCAA	AGAAGGTCCACAAGCCACAA
Zfp352	AAGTCCCACATCTGAAGAAACAC	GGGTATGAGGATTCACCCACA
Pramel16	CTCCAGCATCTCAACCTGACTG	GGCAAAGGACTCCATGTCTGAC
Pramel11	ACTGAACGCCTGGACCAAATGC	ACCACTGAGGTCCAGGTGTTTG
Tcstv1	GAACCATCCATCCTCAGGAAC	CCCTGAAGGTAAATCCTCCAC
Tcstv3	ACCAGCTGAAACATCCATCC	CCCTGAAGGTAAATCCTCCAC
Zscan4b	GAGATTCATGGAGAGTCTGACTGATGAGTG	GCTGTTGTTTCAAAAGCTTGATGACTTC
Zscan4c	TGAGCAGATGCCAGTAGACACC	CACTACAGCTTTCACCAACATTTG
Mervl	AAGAGCCAAGACCTGCTGAG	TCCTCGTTTCTGCAACTGGT
18S rRNA	CGGCTACCACATCCAAGGAA	CTGGAATTACCGCGGCT
Gatad2b	GTTCAGCCATCTCCTGCACATG	GGTTGCTGAACGGATGACACTG
Polr2a	CGAGAAGGTCTCATTGACACGG	ACCACCTGGTTGATGGAGTTCC
Tdp-43	GCTGGCTGGGGCAATCTG	CAGGGGAGACCCAACACTATG
Dppa2	GGCAAGGATTGCCATGAGAGCA	TTGCAGGCGAACCCAACCTTTC
Dppa4	AACCAAGCACGGCTCCTGCAAA	ACCTTCCTACGAGTCTGTCCTG
