# Supplementary material for: GATAD2B is required for pre‐implantation embryonic development by regulating zygotic genome activation
Source: Cell Prolif. 2024 Apr 12;57(9):e13647. doi: 10.1111/cpr.13647 (PMC11503246; doi:10.1111/cpr.13647)
Supplement: Supplementary file 5 — Table S3. Protein list obtained from GATAD2B ovarian mass spectrometry. [file CPR-57-e13647-s004.xlsx]

## Sheet:  NUSAP1 interactors from MS
High-confidence GATAD2B interactors from mass spectrum(MS) in ovary
Accession	GENE_name	Score	Coverage [%]	Peptides	Unique Peptides
P07724	Alb1	323.31	51.2	33	33
P20029	Hspa5	247.33	34.4	22	20
Q921I1	Trf	163.17	30.3	21	21
P63260	Actg1	179.4	46.4	21	6
P63038	Hsp60	323.31	34.4	20	20
A0A0A6YWC8	Vim	297.43	42.6	20	16
P68134	Acta	45.32	40.3	19	4
E9QPE7	Myh11	120.56	8.7	17	13
Q64727	Vcl	133.8	18.7	16	16
P08113	Hsp90b1	135.75	21.3	15	13
P63017	Hspa8	124.21	24.3	15	11
P05064	Aldoa	155.54	40.7	14	14
P27773	Pdia3	101.89	27.7	14	14
O88844	Idh1	107.32	30	14	12
P48678	Lmna	93.938	24.4	13	13
E9Q452	Tpm1	6.0588	28.1	13	1
P38647	Hspa9	102.29	18.7	12	11
D3Z2H9	Tpm3	56.953	39.1	12	8
A2AIM4	Tpm2	29.757	28.9	12	5
A0A0J9YUZ4	Hmgb1	79.319	46	11	11
Q8VDD5	Myh9	50.556	6.7	11	6
P68372	Tubb4b	94.818	27.4	11	3
E9Q448	Tpm1	5.7578	25.7	11	1
A0A1L1SV25	Actn4	27.406	14.4	10	4
A1BN54	Actn1	83.647	14.2	10	4
P99024	Tubb5	27.243	23.6	10	2
A3KGU5	Sptan1	67.174	4.2	9	9
P48036	Anxa5	68.857	24.1	9	9
P56480	Atp5f1b	81.76	23.3	9	9
A2AE89	Gstm1	63.716	27.5	9	8
P11499	Hsp90ab1	74.004	13.5	9	5
A8DUK4	Hbb-bs	120.61	73.5	9	3
P43277	H1-3	65.064	31.7	9	1
H3BKD0	Hnrnpk	64.682	31.4	8	8
P09405	Ncl	90.566	12.7	8	8
P67778	Phb1	56.295	30.1	8	8
Q6IRU2	Tpm4	53.831	31.5	8	8
P02089	Hbb-b2	24.425	49	8	4
P02088	Hbb-b1	14.514	65.3	8	2
P43274	H1-4	15.874	31.5	8	2
P15864	H1-2	6.0317	25.5	8	1
Q7TMM9	Tubb2a	6.0451	17.5	8	1
E9Q616	Ahnak	43.052	5.2	7	7
P07759	Serpina3k	71.617	17	7	7
P09055	Itgb1	46.597	8.5	7	7
P09103	P4hb	54.427	12.2	7	7
P10852	Slc3a2	49.479	15.2	7	7
P14211	Calr	55.43	19.7	7	7
P26039	Tln1	42.951	3.6	7	7
Q01853	Vcp	58.817	10.3	7	7
Q8BMK4	Ckap4	43.508	12.9	7	7
P62259	Ywhae	43.477	22.7	7	6
Q922F4	Tubb6	18.666	15.9	7	2
A1L3S7	Gatad2b	43.742	12.5	6	6
Q91VB8	Hba-a1	55.601	42.3	6	6
P07356	Anxa2	50.75	21.5	6	6
P13020	Gsn	53.029	9.6	6	6
P57759	Erp29	52.1	28.6	6	6
Q00623	Apoa1	57.193	21.6	6	6
Q62261	Sptbn1	35.962	3.2	6	6
Q8VCQ8	Cald1	35.082	15.1	6	5
P54071	Idh2	24.451	14.4	6	4
Q61696	Hspa1a	28.199	11.4	6	3
P63101	Ywhaz	18.341	22	6	3
P68254	Ywhaq	43.005	18.8	6	3
Q9CQV8	Ywhab	34.01	25.2	6	2
F6YVP7	Rps18-ps6	44.06	32.9	5	5
A0A5H1ZRK8	Igkc	231.35	55.1	5	5
E9PV24	Fga	30.854	7.4	5	5
E9Q7G0	Numa1	32.293	3.3	5	5
P09411	Pgk1	30.083	13.2	5	5
P17751	Tpi1	33.297	26.5	5	5
P35564	Canx	35.546	8.3	5	5
P37804	Tagln	32.937	26.9	5	5
Q61009	Scarb1	28.735	10.8	5	5
Q61029	Tmpo	40.216	15.5	5	5
Q62318	Trim28	33.245	8.2	5	5
Q8BWT1	Acaa2	40.026	15.9	5	5
Q922R8	Pdia6	32.215	16.8	5	5
Q99LC5	Etfa	33.229	22.8	5	5
D3YX76	Gstm2	24.372	26.1	5	4
Q9WV55	Vapa	88.114	32.1	5	4
P07901	Hsp90aa1	19.162	8.2	5	3
P43276	H1-5	24.151	17.9	5	3
P61982	Ywhag	17.522	21.9	5	2
Q5SV64	Myh10	5.6807	2.5	5	1
A0A0G2JG00	Fubp1	27.07	10.3	4	4
D3YTY9	Kng1	31.921	9.8	4	4
A0A0R4J1L2	Eef1d	24.689	23.7	4	4
A0A0R4J2D3	Mia3	23.637	2.5	4	4
A0A1B0GSG5	Rnh1	24.862	10.6	4	4
A0A1L1SQA8	Rps25	32.396	37.6	4	4
A0A1L1SST0	Ppia	40.102	25.6	4	4
A0A3B2WCD8	Khsrp	35.499	6.4	4	4
A0A6I8MX27	Ldhb	24.007	11.7	4	4
A2AMW0	Capzb	25.473	18.5	4	4
B1AXW5	Prdx1	25.593	26.6	4	4
D3Z6F5	Atp5f1a	80.891	10.5	4	4
P08249	Mdh2	40.273	16	4	4
P14206	Rpsa	66.67	17.6	4	4
P19783	Cox4i1	27.82	19.5	4	4
P52196	Tst	27.791	18.9	4	4
P99029	Prdx5	23.722	25.7	4	4
Q9DAY9	Npm1	24.407	15.2	4	4
Q8BGD9	Eif4b	25.901	8.8	4	4
Q9DBJ1	Pgam1	25.619	19.3	4	4
Q9DCW4	Etfb	24.096	18.8	4	4
Q9JHJ0	Tmod3	32.382	12.8	4	4
Q9QUI0	Rhoa	26.685	22.3	4	4
Q9QZ82	Cyp11a1	36.796	9.7	4	4
Q8C2Q7	Hnrnph1	25.462	10.6	4	3
Q9EST5	Anp32b	25.828	11	4	2
E9PZF0	Gm20390	6.1058	33.7	4	1
Q5NC80	Nme1	44.461	37.8	4	1
A0A075B5P4	Ighg1	18.396	13.6	3	3
A0A0G2JDJ5	Fdps	23.271	28.9	3	3
A0A0R4J0Z1	Pdia4	21.44	4.8	3	3
A0A1W2P6G5	Myl6	61.554	17.3	3	3
A0A3Q4EHJ0	Calm2	18.762	27.4	3	3
A2AVJ7	Rrbp1	19.61	2.8	3	3
A2BGG7	Ybx1	21.623	30.4	3	3
E9Q986	Ctnnd1	21.632	4.6	3	3
Q3TT92	Dpysl3	19.718	7.4	3	3
G5E850	Cyb5a	48.897	46.9	3	3
Q6XLQ8	Calu	17.224	6.3	3	3
O54724	Cavin1	17.42	9.4	3	3
O55022	Pgrmc1	18.376	13.3	3	3
O88569	Hnrnpa2b1	17.724	8.8	3	3
P05202	Got2	17.598	8.6	3	3
P14873	Map1b	23.986	1.5	3	3
P17182	Eno1	22.114	9.4	3	3
P21614	Gc	16.921	4.4	3	3
Q9D4E6	Pabpc6	26.504	5.9	3	3
Q9CPX4	Ftl1	28.885	24	3	3
P35979	Rpl12	17.35	24.2	3	3
Q60817	Naca	39.83	19.5	3	3
Q02053	Uba1	19.676	4.1	3	3
Q61233	Lcp1	22.669	6.9	3	3
Q61335	Bcap31	17.784	12.2	3	3
Q61838	Pzp	17.91	1.5	3	3
Q6R891	Ppp1r9b	17.67	4.4	3	3
Q76LS9	Mindy1	20.976	8.5	3	3
Q7TNV0	Dek	20.834	8.7	3	3
Q8BH95	Echs1	23.705	11	3	3
Q8VIJ6	Sfpq	19.631	5.6	3	3
Q91X72	Hpx	30.893	8	3	3
Q99JY9	Actr3	23.175	8.4	3	3
Q99PT1	Arhgdia	22.064	23.5	3	3
Q9CZ44	Nsfl1c	24.572	11.6	3	3
Q9CZX8	Rps19	17.414	20	3	3
Q9WVA4	Tagln2	21.488	18.1	3	3
Q9Z2I8	Suclg2	18.397	9.5	3	3
A0A2R8VI25	Pcbp2	16.062	11.4	3	2
P60335	Pcbp1	22.889	10.7	3	2
Q8BH80	Vapb	13.608	16	3	2
A0A0R4J0X5	Serpina1c	32.532	8.2	3	1
A0A2R8VHP3	Gm5478	6.7613	5.8	3	1
P68373	Tuba1c	33.876	9.6	3	1
P22599	Serpina1b	9.4455	10.4	3	1
P68510	Ywhah	6.3162	13	3	1
